# Supplementary material for: ﻿Plagiotheciumtalbotii, a new species from the Aleutian Islands (Alaska, U.S.A.)
Source: PhytoKeys. 2022 Apr 15;194:63–73. doi: 10.3897/phytokeys.194.81652 (PMC9033742; doi:10.3897/phytokeys.194.81652)
Supplement: XML Treatment for Plagiothecium talbotii [file phytokeys.194.81652-treatment1.xml]

<!DOCTYPE tp:taxon-treatment
  PUBLIC "-//TaxonX//DTD Taxonomic Treatment Publishing DTD v0 20100105//EN" "tax-treatment-NSO.dtd">
<tp:taxon-treatment xmlns:tp="http://www.plazi.org/taxpub"><tp:treatment-meta><kwd-group><label>Taxon classification</label><kwd>
              <named-content content-type="kingdom">Plantae</named-content>
            </kwd><kwd>
              <named-content content-type="order">Hypnales</named-content>
            </kwd><kwd>
              <named-content content-type="family">Plagiotheciaceae</named-content>
            </kwd></kwd-group><mixed-citation publication-type="journal"><person-group><name><surname>Wolski</surname><given-names>Grzegorz J.</given-names></name><name><surname>Nowicka-Krawczyk</surname><given-names>Paulina</given-names></name><name><surname>Buck</surname><given-names>William R.</given-names></name></person-group><article-title>﻿<italic><tp:taxon-name><tp:taxon-name-part taxon-name-part-type="genus" reg="Plagiothecium">Plagiothecium</tp:taxon-name-part><tp:taxon-name-part taxon-name-part-type="species" reg="talbotii">talbotii</tp:taxon-name-part></tp:taxon-name></italic>, a new species from the Aleutian Islands (Alaska, U.S.A.)</article-title><source>PhytoKeys</source><day>15</day><month>04</month><year>2022</year><volume>194</volume><fpage>63</fpage><lpage>73</lpage><pub-id pub-id-type="doi">10.3897/phytokeys.194.81652</pub-id></mixed-citation></tp:treatment-meta><tp:nomenclature><label>﻿</label><tp:taxon-name>
            <object-id xmlns:xlink="http://www.w3.org/1999/xlink" content-type="arpha" xlink:type="simple">697794DB-54C8-55C1-AB1E-ABD77AE47E0A</object-id>
            <tp:taxon-name-part taxon-name-part-type="genus" reg="Plagiothecium">Plagiothecium</tp:taxon-name-part>
            <tp:taxon-name-part taxon-name-part-type="species" reg="talbotii">talbotii</tp:taxon-name-part>
          </tp:taxon-name><tp:taxon-authority>G.J.Wolski &amp; W.R.Buck</tp:taxon-authority><tp:taxon-status xmlns:xlink="http://www.w3.org/1999/xlink" xlink:type="simple">sp. nov.</tp:taxon-status></tp:nomenclature><tp:treatment-sec sec-type="material" id="SECID0EJYAG"><title>Type.</title><p>U.S.A. Alaska, Attu Island, Lake Elwood area, under tall herbs on slope, <named-content xmlns:xlink="http://www.w3.org/1999/xlink" content-type="dwc:verbatimCoordinates" xlink:type="simple"><named-content content-type="geo-json" specific-use="{&#34;type&#34;:&#34;Point&#34;,&#34;coordinates&#34;:[173.166667,52.850000]}" id="NCID0ESYAG" xlink:type="simple">52°51'N, 173°10'E</named-content></named-content>, 14 Sep 2002, <italic>W.B. <tp:taxon-name><tp:taxon-name-part taxon-name-part-type="genus" reg="Schofield">Schofield</tp:taxon-name-part></tp:taxon-name></italic> and <italic>S.S. Talbot 120206</italic>, <bold><italic>holotype</italic></bold><named-content xmlns:xlink="http://www.w3.org/1999/xlink" content-type="dwc:institutional_code" xlink:title="Missouri Botanical Garden" xlink:href="http://grbio.org/institution/missouri-botanical-garden" xlink:type="simple">MO</named-content><italic>5925637</italic>, <bold><italic>isotype</italic></bold><named-content xmlns:xlink="http://www.w3.org/1999/xlink" content-type="dwc:institutional_code" xlink:title="University of British Columbia" xlink:href="http://grbio.org/institution/university-british-columbia" xlink:type="simple">UBC</named-content> B193528.</p></tp:treatment-sec><tp:treatment-sec sec-type="description" id="SECID0ERZAG"><title>Description.</title><p>Plants large, dark green, without metallic luster, forming loose mats. Stems erect, julaceous in the lower part, more complanate above, 3.0–5.0 cm long (Fig. <xref ref-type="fig" rid="F3">3</xref>), very thick, in cross-section rounded, with a diameter of 500–700 μm, the central strand very well developed, epidermal cells 16–43 (M 25) × 12–39 (M 25) μm, the parenchyma thin-walled, 25–50 (M 36) × 18–60 (M 37) μm; leaves large, concave, symmetrical, ovate, imbricate, in wet condition, rather closely arranged on the stem, shrunken and sticking out when dry, those leaves from the middle of the stem 3.8–5.0 (M 4.4) mm long and the width measured at the widest point 1.9–3.1 mm (M 2.4); the apex obtuse and apiculate, entire, not denticulate; costae two, thick, strong and very large, extending usually more than ½ of the leaf length, reaching 1.0–3.0 mm (M 2.0); laminal cells rather symmetrical, in unregulated transverse rows, the length and width very variable, but dependent on location: 83–137 (M 101) × 17–22 (M 19) μm at apex, 100–175 (M 139) × 18–32 (M 24) μm at mid-leaf and 88–197 (M 132) × 22–35 (M 28) μm towards insertion, cell areolation loose; decurrencies very long, 700–1000 μm, composed of 3–4 rows of rectangular, at least some gently inflated cells, 90–216 (M 143) × 24–34 (M 28) μm. Sporophytes unknown so far.</p><fig id="F3" position="float" orientation="portrait"><object-id xmlns:xlink="http://www.w3.org/1999/xlink" content-type="doi" xlink:type="simple">10.3897/phytokeys.194.81652.figure3</object-id><object-id xmlns:xlink="http://www.w3.org/1999/xlink" content-type="arpha" xlink:type="simple">C99D73B7-009D-5A53-8749-E2D6CFC923D9</object-id><label>Figure 3.</label><caption><p>The most important taxonomic features of <italic><tp:taxon-name><tp:taxon-name-part taxon-name-part-type="genus" reg="Plagiothecium">Plagiothecium</tp:taxon-name-part><tp:taxon-name-part taxon-name-part-type="species" reg="talbotii">talbotii</tp:taxon-name-part></tp:taxon-name></italic>. Stem (<bold>A</bold>) in dry condition; leaves from the middle of the stem (<bold>B</bold>), dimensions of cells from the apex (<bold>C</bold>), the middle (<bold>D</bold>) and basal part of the leaf (<bold>E</bold>). Drawing by G.J. Wolski from the holotype (<italic>W.B</italic>. <italic><tp:taxon-name><tp:taxon-name-part taxon-name-part-type="genus" reg="Schofield">Schofield</tp:taxon-name-part></tp:taxon-name></italic> and <italic>S.S.</italic><italic>Talbot 120206</italic>, <named-content xmlns:xlink="http://www.w3.org/1999/xlink" content-type="dwc:institutional_code" xlink:title="Missouri Botanical Garden" xlink:href="http://grbio.org/institution/missouri-botanical-garden" xlink:type="simple">MO</named-content><italic>5925637</italic> [dupl. <named-content xmlns:xlink="http://www.w3.org/1999/xlink" content-type="dwc:institutional_code" xlink:title="University of British Columbia" xlink:href="http://grbio.org/institution/university-british-columbia" xlink:type="simple">UBC</named-content> B193528]). Scale bars: 1 cm (<bold>A</bold>); 1000 µm (<bold>B</bold>); 100 µm (<bold>C–E</bold>).</p></caption><graphic xmlns:xlink="http://www.w3.org/1999/xlink" xlink:href="phytokeys-194-063-g003.jpg" position="float" orientation="portrait" xlink:type="simple" id="oo_673049.jpg"><uri content-type="original_file" xlink:type="simple">https://binary.pensoft.net/fig/673049</uri></graphic></fig></tp:treatment-sec><tp:treatment-sec sec-type="etymology" id="SECID0E12AG"><title>Etymology.</title><p>The present species is named in honour of Stephen S. Talbot who spent decades studying the northern regions of North America, including the Aleutian Islands and who, with Wilfred B. <tp:taxon-name><tp:taxon-name-part taxon-name-part-type="genus" reg="Schofield">Schofield</tp:taxon-name-part></tp:taxon-name> on 14 September 2002, collected the specimen (No. <italic>120206</italic>), chosen here as the holotype of <italic><tp:taxon-name><tp:taxon-name-part taxon-name-part-type="genus" reg="Plagiothecium">Plagiothecium</tp:taxon-name-part><tp:taxon-name-part taxon-name-part-type="species" reg="talbotii">talbotii</tp:taxon-name-part></tp:taxon-name></italic>.</p></tp:treatment-sec><tp:treatment-sec sec-type="distribution" id="SECID0ET3AG"><title>Distribution and ecology.</title><p><italic><tp:taxon-name><tp:taxon-name-part taxon-name-part-type="genus" reg="Plagiothecium">Plagiothecium</tp:taxon-name-part><tp:taxon-name-part taxon-name-part-type="species" reg="talbotii">talbotii</tp:taxon-name-part></tp:taxon-name></italic> so far has only been recorded from Attu Island in Alaska. In this area, it has been recorded in a non-forested area, on a slope, under tall herbs.</p></tp:treatment-sec></tp:taxon-treatment>
